# Supplementary material for: A Ratiometric Fluorescence Probe for Visualized Detection of Heavy Metal Cadmium and Application in Water Samples and Living Cells
Source: Molecules. 2024 Nov 13;29(22):5331. doi: 10.3390/molecules29225331 (PMC11596035; doi:10.3390/molecules29225331)
Supplement: Supplementary file 1 [file molecules-29-05331-s001.zip]

Archive with 1 entries (1 files):
- molecules-3250426-supplementary.pdf
